# Supplementary material for: Generation and Utilization of a Monoclonal Antibody against Hepatitis B Virus Core Protein for a Comprehensive Interactome Analysis
Source: Microorganisms. 2022 Nov 30;10(12):2381. doi: 10.3390/microorganisms10122381 (PMC9783060; doi:10.3390/microorganisms10122381)
Supplement: Supplementary file 1 [file microorganisms-10-02381-s001.zip]

Archive with 2 entries (2 files):
- 20221130_Supplementary/20221130_Supplementary Table.xlsx
- 20221130_Supplementary/20221130_Supplementary Figure.pdf
